# Supplementary material for: Glutathione Peroxidase 4 in Blunt Snout Bream (Megalobrama amblycephala) Regulates Ferroptosis and Inflammation in Response to Aeromonas hydrophila Infection
Source: Curr Issues Mol Biol. 2025 May 2;47(5):326. doi: 10.3390/cimb47050326 (PMC12109816; doi:10.3390/cimb47050326)
Supplement: Supplementary file 1 [file cimb-47-00326-s001.zip]

Archive with 1 entries (1 files):
- cimb-3563435-supplementary.pdf
